# Supplementary material for: Hormesis Responses of Photosystem II in Arabidopsis thaliana under Water Deficit Stress
Source: Int J Mol Sci. 2023 May 31;24(11):9573. doi: 10.3390/ijms24119573 (PMC10254036; doi:10.3390/ijms24119573)
Supplement: Supplementary file 1 [file ijms-24-09573-s001.zip]

Archive with 1 entries (1 files):
- ijms-2401973-supplementary.pdf
